# Supplementary material for: Seroprevalence of IgG Antibodies Directed against Dengue, Chikungunya and West Nile Viruses and Associated Risk Factors in Madagascar, 2011 to 2013
Source: Viruses. 2023 Aug 8;15(8):1707. doi: 10.3390/v15081707 (PMC10458928; doi:10.3390/v15081707)
Supplement: Supplementary file 1 [file viruses-15-01707-s001.zip]

Archive with 1 entries (1 files):
- viruses-2544988-supplementary.pdf
